# Supplementary material for: A Comparative Evaluation of Sustainable Binders for Environmentally Friendly Carbon-Based Supercapacitors
Source: Nanomaterials (Basel). 2021 Dec 24;12(1):46. doi: 10.3390/nano12010046 (PMC8746753; doi:10.3390/nano12010046)
Supplement: Supplementary file 1 [file nanomaterials-12-00046-s001.zip]

Archive with 1 entries (1 files):
- nanomaterials-1503574-supplementary.pdf
